# Supplementary material for: Early Pleistocene origin and extensive intra-species diversity of the extinct cave lion
Source: Sci Rep. 2020 Jul 28;10:12621. doi: 10.1038/s41598-020-69474-1 (PMC7387438; doi:10.1038/s41598-020-69474-1)
Supplement: Supplementary file 2 — Supplementary Table 1. [file 41598_2020_69474_MOESM2_ESM.xlsx]

## Sheet: Sample_Info
Early-Pleistocene origin and extensive intra-species diversity of the extinct cave lion
David W. G. Stanton, Federica Alberti, Valery Plotnikov, Semyon Androsov, Semyon Grigoriev, Sergey Fedorov, Pavel Kosintsev, Doris Nagel, Sergey Vartanyan, Ian Barnes, Ross Barnett, Erik Ersmark, Doris Döppes, Mietje Germonpré, Michael Hofreiter, Wilfried Rosendahl, Pontus Skoglund, Love Dalén
ID	ID-2	ID-3	Element	Genbank_accession	Locality	Country	Decimal Latitude	Decimal Longitude	Coordinate Error (m)	Period, dating	Period, dating_2	%Endogenous	Lineage (Figure 1)	Molecular lawork sample set	Reference
1	F-2678	F-2678/70	unknown	KX258452	Malyi Anyui River, Chukotka	Russia	68.18	161.44	approximate from manuscript	28690 ± 130 & >61 kya (see Kirillova et al (2015) On the discovery of a cave lion)	Dated by Kirillova et al 2015	N/A	A	N/A	Barnett, R et al 2016 Mitogenomics of the Extinct Cave Lion, Panthera spelaea (Goldfuss, 1810), Resolve its Position within the Panthera Cats. Open Quaternary, 2: 4, pp. 1–11, DOI: http://dx.doi.org/10.5334/oq.24
2	CGG-13	EE13	mandible	to be updated	Bolshoy Lyakhovskiy Island	Russia	73.5148	142.042	Approximate from locality description	47700 ± 800	OxA-17035	1.9%	B	Sample set A	Present study / Ersmark, Erik, Ludovic Orlando, Edson Sandoval-Castellanos, Ian Barnes, Ross Barnett, Anthony Stuart, Adrian Lister, and Love Dalén. 2015. “Population Demography and Genetic Diversity in the Pleistocene Cave Lion.” Open Quaternary 1: 1–15. https://doi.org/10.5334/oq.aa.
3	Spartak	Spartak	Skin	to be updated	Belaya Gora	Russia	70.6	147.17	Approximate from locality description	27960 ± 110	IAAA-181499	2.6%	B	Sample set C	Present study
4	CGG-22	EE26	canine	to be updated	Kyttyk Peninsula	Russia	69.5	167.5	Approximate from locality description	36550 ± 290	OxA-19359	8.6%	B	Sample set A	Present study / Ersmark, Erik, Ludovic Orlando, Edson Sandoval-Castellanos, Ian Barnes, Ross Barnett, Anthony Stuart, Adrian Lister, and Love Dalén. 2015. “Population Demography and Genetic Diversity in the Pleistocene Cave Lion.” Open Quaternary 1: 1–15. https://doi.org/10.5334/oq.aa.
5	IN18-001	n/a	tongue (soft tissue)	to be updated	Belaya Gora, Yakutia	Russia	68.6	147.17	Approximate from locality description	30750 ± 450 cal BP	OxA-38124	0.0%	B	Sample set A	Present study
6	CGG-20	EE19	tibia	to be updated	Bolshoy Lyakhovskiy Island	Russia	73.4347	141.702	Approximate from locality description	52000 ± 1500	OxA-18812	35.6%	B	Sample set A	Present study / Ersmark, Erik, Ludovic Orlando, Edson Sandoval-Castellanos, Ian Barnes, Ross Barnett, Anthony Stuart, Adrian Lister, and Love Dalén. 2015. “Population Demography and Genetic Diversity in the Pleistocene Cave Lion.” Open Quaternary 1: 1–15. https://doi.org/10.5334/oq.aa.
7	YG401	YG401.410	unknown	KX258451	Quartz Creek, Yukon Territory	Canada	63.49	-139.27	Approximate from manuscript	29,860 ± 210 & 30,160 ± 220	Dated by Barnett et al 2016	N/A	B	N/A	Barnett, R et al 2016 Mitogenomics of the Extinct Cave Lion, Panthera spelaea (Goldfuss, 1810), Resolve its Position within the Panthera Cats. Open Quaternary, 2: 4, pp. 1–11, DOI: http://dx.doi.org/10.5334/oq.24
8	CGG-5	EE4	femur	to be updated	Keremsit River, Indigirka, Tyung	Russia	63.842	121.466	Approximate from locality description	46700 ± 1300	OxA-17010	8.8%	B	Sample set A	Present study / Ersmark, Erik, Ludovic Orlando, Edson Sandoval-Castellanos, Ian Barnes, Ross Barnett, Anthony Stuart, Adrian Lister, and Love Dalén. 2015. “Population Demography and Genetic Diversity in the Pleistocene Cave Lion.” Open Quaternary 1: 1–15. https://doi.org/10.5334/oq.aa.
9	CGG-14	EE14	mandible	to be updated	NE Siberia, Russia	Russia	64.712	161.871	Approximate from locality description	>55400	OxA-17029	1.2%	B	Sample set A	Present study / Ersmark, Erik, Ludovic Orlando, Edson Sandoval-Castellanos, Ian Barnes, Ross Barnett, Anthony Stuart, Adrian Lister, and Love Dalén. 2015. “Population Demography and Genetic Diversity in the Pleistocene Cave Lion.” Open Quaternary 1: 1–15. https://doi.org/10.5334/oq.aa.
10	VAL-47	47	Femur	to be updated	Ogorokha River, basin of Indigirka River	Russia	68.2322	146.846	Coorrdinates known	>49800	OxA-38735	66.5%	B	Sample set A	Present study
11	CGG-19	EE20	maxilla	to be updated	Khomus-Yuryakh Bol. R	Russia	70.3775	152.87	Approximate from locality description	>62400	OxA-17036	19.9%	B	Sample set A	Present study / Ersmark, Erik, Ludovic Orlando, Edson Sandoval-Castellanos, Ian Barnes, Ross Barnett, Anthony Stuart, Adrian Lister, and Love Dalén. 2015. “Population Demography and Genetic Diversity in the Pleistocene Cave Lion.” Open Quaternary 1: 1–15. https://doi.org/10.5334/oq.aa.
12	DS03-D	n/a	unknown	to be updated	E. Yakutia	Russia	66.6	143.17	Approximate from locality description	47000 ± 2700	OxA-38751	35.8%	C	Sample set A	Present study
13	VAL-51	51	Skull fragment	to be updated	Ogorokha River, basin of Indigirka River	Russia	68.2322	146.846	Coorrdinates known	30970 ± 380	OxA-38749	3.3%	C	Sample set A	Present study
14	MZ120	MZ120	tooth root	to be updated	Aufhausener cave	Germany	48.5745	9.76337	Approximate from locality description	44740 ± 460	MAMS-41222	0.012	C	Sample set B	Present study
15	VAL-45	45	Canine	to be updated	Ogorokha River, basin of Indigirka River	Russia	68.2322	146.846	Coorrdinates known	>47600	OxA-38736	2.6%	C	Sample set A	Present study
16	MZ123	MZ123	tooth root	to be updated	Siegsdorf	Germany	47.813	12.6455	Coorrdinates known	47180 +1190/-1040	dated by Burger et al. 2004	0.0334	C	Sample set B	Present study
17	MZ806	MZ806	tibia	to be updated	Nordsee	Netherlands	51.7699	3.68751	Approximate from locality description	46020 ± 610	MAMS-41221	0.01089	C	Sample set B	Present study
18	MZ805	MZ805	ulna	to be updated	Nordsee	Netherlands	51.7699	3.68751	Approximate from locality description	Undated	Undated	0.00019	C	Sample set B	Present study
19	MZ552	MZ552	astragalus	to be updated	Goyet cave (Niveau 3)	Belgium	50.4442	5.01415	Coorrdinates known	Undated	Undated	0.0744	C	Sample set B	Present study
20	VAL-49	49	Skull fragment	to be updated	Ogorokha River, basin of Indigirka River	Russia	68.2322	146.846	Coorrdinates known	30900 ± 390	OxA-38733	4.1%	C	Sample set A	Present study
21	CGG-17	EE17	humerus	to be updated	Khroma River, Indigirka	Russia	70.1609	141.971	Approximate from locality description	19755 ± 80	OxA-17040	43.5%	C	Sample set A	Present study / Ersmark, Erik, Ludovic Orlando, Edson Sandoval-Castellanos, Ian Barnes, Ross Barnett, Anthony Stuart, Adrian Lister, and Love Dalén. 2015. “Population Demography and Genetic Diversity in the Pleistocene Cave Lion.” Open Quaternary 1: 1–15. https://doi.org/10.5334/oq.aa.
22	CGG-15	EE15	mandible	to be updated	Keremsit River, Indigirka	Russia	65.2859	143.059	Approximate from locality description	27720 ± 140	OxA-16983	11.4%	C	Sample set A	Present study / Ersmark, Erik, Ludovic Orlando, Edson Sandoval-Castellanos, Ian Barnes, Ross Barnett, Anthony Stuart, Adrian Lister, and Love Dalén. 2015. “Population Demography and Genetic Diversity in the Pleistocene Cave Lion.” Open Quaternary 1: 1–15. https://doi.org/10.5334/oq.aa.
23	CGG-16	EE16	radius	to be updated	Onon River, Transbaikalia, Baikal	Russia	51.1069	115.775	Approximate from locality description	17910 ± 75	OxA-16982	40.5%	C	Sample set A	Present study / Ersmark, Erik, Ludovic Orlando, Edson Sandoval-Castellanos, Ian Barnes, Ross Barnett, Anthony Stuart, Adrian Lister, and Love Dalén. 2015. “Population Demography and Genetic Diversity in the Pleistocene Cave Lion.” Open Quaternary 1: 1–15. https://doi.org/10.5334/oq.aa.
24	CGG-24	EE28	scapula	to be updated	Urals, Russia	Russia	60.2283	59.2029	Approximate from locality description	13560 ± 70	OxA-10909	1.4%	C	Sample set A	Present study / Ersmark, Erik, Ludovic Orlando, Edson Sandoval-Castellanos, Ian Barnes, Ross Barnett, Anthony Stuart, Adrian Lister, and Love Dalén. 2015. “Population Demography and Genetic Diversity in the Pleistocene Cave Lion.” Open Quaternary 1: 1–15. https://doi.org/10.5334/oq.aa.
25	VAL-48	48	Skull fragment	to be updated	Dolganov lake	Russia	70.0333	145.816	Coorrdinates known	30320 ±350	GrANr 62448	13.8%	C	Sample set A	Present study
26	CGG-11	EE10	femur	to be updated	Volga-Don Canal	Russia	48.5528	44.034	Approximate from locality description	28480 ± 200	OxA-17031	4.8%	C	Sample set A	Present study / Ersmark, Erik, Ludovic Orlando, Edson Sandoval-Castellanos, Ian Barnes, Ross Barnett, Anthony Stuart, Adrian Lister, and Love Dalén. 2015. “Population Demography and Genetic Diversity in the Pleistocene Cave Lion.” Open Quaternary 1: 1–15. https://doi.org/10.5334/oq.aa.
27	CGG-12	EE12	skull	to be updated	Smolensk River	Russia	54.784	32.021	Approximate from locality description	14055 ± 60	OxA-17034	0.9%	C	Sample set A	Present study / Ersmark, Erik, Ludovic Orlando, Edson Sandoval-Castellanos, Ian Barnes, Ross Barnett, Anthony Stuart, Adrian Lister, and Love Dalén. 2015. “Population Demography and Genetic Diversity in the Pleistocene Cave Lion.” Open Quaternary 1: 1–15. https://doi.org/10.5334/oq.aa.
28	CGG-6	EE2	phalanx	to be updated	Schusterlucke cave	Austria	48.4513	15.4009	Approximate from locality description	15400 ± 130	OxA-10513	3.4%	C	Sample set A	Present study / Stuart and Lister 2011. Stuart, Anthony & Lister, Adrian. (2011). Extinction chronology of the cave lion Panthera spelaea. Quaternary Science Reviews. 30. 2329-2340. 10.1016/j.quascirev.2010.04.023 / Ersmark, Erik, Ludovic Orlando, Edson Sandoval-Castellanos, Ian Barnes, Ross Barnett, Anthony Stuart, Adrian Lister, and Love Dalén. 2015. “Population Demography and Genetic Diversity…
29	MZ116	MZ116	tooth root	to be updated	Stadel cave	Germany	48.5507	10.1731	Coorrdinates known	Undated	Undated	0.0041	C	Sample set B	Present study
30	CLBarenA	CLBarenA	phalanx	to be updated	Bärenfalle BF 24	Austria	47.5226	13.2139	Approximate from locality description	>49000	dated by Krutter et al. 2020	0.7412	C	Sample set B	Present study
31	CGG-21	EE21	ulna	to be updated	Nizhnyaya Tunguska R	Russia	64.7085	90.807	Approximate from locality description	50500 ± 1300	OxA-16980	0.8%	C	Sample set A	Present study
32	Panthera_leo	N/A	N/A	KP001506	N/A	DRC	N/A	N/A	N/A	Modern	Modern	NA	Lion	N/A	Bertola et al (2016) Scientific Reports, 6(1), 30807 https://doi.org/10.1038/srep30807
33	Panthera_leo_42_DRC	N/A	N/A	KP001506	N/A	DRC	N/A	N/A	N/A	Modern	Modern	NA	Lion	N/A	Bertola et al (2016) Scientific Reports, 6(1), 30807 https://doi.org/10.1038/srep30807
34	Panthera_leo_21_Cameroon	N/A	N/A	KP001502	N/A	Cameroon	N/A	N/A	N/A	Modern	Modern	NA	Lion	N/A	Bertola et al (2016) Scientific Reports, 6(1), 30807 https://doi.org/10.1038/srep30807
35	Panthera_leo_174_India	N/A	N/A	KP001501	N/A	India	N/A	N/A	N/A	Modern	Modern	NA	Lion	N/A	Bertola et al (2016) Scientific Reports, 6(1), 30807 https://doi.org/10.1038/srep30807
36	Panthera_leo_9_Benin	N/A	N/A	KP001497	N/A	Benin	N/A	N/A	N/A	Modern	Modern	NA	Lion	N/A	Bertola et al (2016) Scientific Reports, 6(1), 30807 https://doi.org/10.1038/srep30807
37	Panthera_leo_89_Kenya	N/A	N/A	KP001498	N/A	Kenya	N/A	N/A	N/A	Modern	Modern	NA	Lion	N/A	Bertola et al (2016) Scientific Reports, 6(1), 30807 https://doi.org/10.1038/srep30807
38	Panthera_leo_95_Zambia	N/A	N/A	KP001503	N/A	Zambia	N/A	N/A	N/A	Modern	Modern	NA	Lion	N/A	Bertola et al (2016) Scientific Reports, 6(1), 30807 https://doi.org/10.1038/srep30807
39	Panthera_leo_96_Zambia	N/A	N/A	KP001505	N/A	Zambia	N/A	N/A	N/A	Modern	Modern	NA	Lion	N/A	Bertola et al (2016) Scientific Reports, 6(1), 30807 https://doi.org/10.1038/srep30807
40	Panthera_leo_71_Somalia	N/A	N/A	KP001499	N/A	Somalia	N/A	N/A	N/A	Modern	Modern	NA	Lion	N/A	Bertola et al (2016) Scientific Reports, 6(1), 30807 https://doi.org/10.1038/srep30807
41	Panthera_leo_162_RSA	N/A	N/A	KP001500	N/A	RSA	N/A	N/A	N/A	Modern	Modern	NA	Lion	N/A	Bertola et al (2016) Scientific Reports, 6(1), 30807 https://doi.org/10.1038/srep30807
42	Panthera_leo_CongoLion	N/A	N/A	MG792277	N/A	CongoLion	N/A	N/A	N/A	Modern	Modern	NA	Lion	N/A	Barnett et al. (2018) Conserv Genet 19: 611. https://doi.org/10.1007/s10592-017-1039-2
43	Panthera_leo_BatekeLion_2	N/A	N/A	MG792276	N/A	Gabon	N/A	N/A	N/A	Modern	Modern	NA	Lion	N/A	Barnett et al. (2018) Conserv Genet 19: 611. https://doi.org/10.1007/s10592-017-1039-2
44	Panthera_leo_BatekeLion_1	N/A	N/A	MG792275	N/A	Gabon	N/A	N/A	N/A	Modern	Modern	NA	Lion	N/A	Barnett et al. (2018) Conserv Genet 19: 611. https://doi.org/10.1007/s10592-017-1039-2
45	Panthera_leo_131_Namibia	N/A	N/A	KP001504	N/A	Namibia	N/A	N/A	N/A	Modern	Modern	NA	Lion	N/A	Bertola et al (2016) Scientific Reports, 6(1), 30807 https://doi.org/10.1038/srep30807
46	Panthera_pardus_179_Leopard	N/A	N/A	KP001507	N/A	Unknown	N/A	N/A	N/A	Modern	Modern	NA	Outgroup_leopard	N/A	Bertola et al (2016) Scientific Reports, 6(1), 30807 https://doi.org/10.1038/srep30807
