# Supplementary material for: Early Pleistocene origin and extensive intra-species diversity of the extinct cave lion
Source: Sci Rep. 2020 Jul 28;10:12621. doi: 10.1038/s41598-020-69474-1 (PMC7387438; doi:10.1038/s41598-020-69474-1)
Supplement: Supplementary file 3 — Supplementary Table 2. [file 41598_2020_69474_MOESM3_ESM.xlsx]

## Sheet: BEAST_priors_posteriors
Early-Pleistocene origin and extensive intra-species diversity of the extinct cave lion
David W. G. Stanton, Federica Alberti, Valery Plotnikov, Semyon Androsov, Semyon Grigoriev, Sergey Fedorov, Pavel Kosintsev, Doris Nagel, Sergey Vartanyan, Ian Barnes, Ross Barnett, Erik Ersmark, Doris Döppes, Mietje Germonpré, Michael Hofreiter, Wilfried Rosendahl, Pontus Skoglund, Love Dalén
ID	ID-2	ID-3	Prior_norm_mean	Prior_norm_sd	Prior_uniform_from	Prior_uniform_to	Justification	height_95%_HPD_with_TMRCA_posterior-low	height_95%_HPD_with_TMRCA_posterior-high	height_median_posterior_with_TMRCA_prior	height_95%_HPD_without_TMRCA_posterior-low	height_95%_HPD_without_TMRCA_posterior-high	height_median_posterior_without_TMRCA_prior
1	F-2678	F-2678/70	NA	NA	0	1000000	Infinite C14 date	210992	999764	643394	68186.3	895579	228401
2	CGG-13	EE13	47700	485	NA	NA	C14 date	46727.7	48634.7	47709.4	46747.1	48676.4	47715.2
3	Spartak	Spartak	27960	69	NA	NA	C14 date	27820.9	28093.3	27956.8	27817.5	28089.8	27957.1
4	CGG-22	EE26	36550	175	NA	NA	C14 date	36207.3	36885.7	36546.6	36209	36897.8	36549.1
5	IN18-001	n/a	30750	275	NA	NA	C14 date	30207.9	31271.2	30747.1	30214.1	31298	30743.3
6	CGG-20	EE19	52000	910	NA	NA	C14 date	50221.8	53790.6	52017.8	50124.8	53656.9	51987.5
7	YG401	YG401.410	30010	135	NA	NA	C14 date	29749.2	30274.9	30008.5	29741.5	30266.2	30008.7
8	CGG-5	EE4	46700	790	NA	NA	C14 date	45109.2	48209.1	46712	45183.3	48258.2	46731.2
9	CGG-14	EE14	NA	NA	55400	1000000	Infinite C14 date	55391	313288	130599	55398.5	274060	72753.7
10	VAL-47	47	NA	NA	49800	1000000	Infinite C14 date	49812.3	263577	103458	49787.7	213230	63853.5
11	CGG-19	EE20	NA	NA	62400	1000000	Infinite C14 date	91778.7	826838	418849	64270.8	778941	148489
12	DS03-D	n/a	47000	1641	NA	NA	C14 date	43819.7	50202.5	46966.2	43602.2	49909.7	46740.4
13	VAL-51	51	30970	230	NA	NA	C14 date	30536.8	31430.7	30971	30503.6	31402.6	30971.5
14	MZ120	MZ120	44740	460	NA	NA	C14 date	43872.1	45663.9	44754	43875.6	45668.6	44770
15	VAL-45	45	NA	NA	47600	1000000	Infinite C14 date	47599.7	141579	61450.3	47591.5	109076	51813.5
16	MZ123	MZ123	47180	560	NA	NA	C14 date	46106.2	48316.3	47178.2	46105	48294	47199.3
17	MZ806	MZ806	46020	610	NA	NA	C14 date	44777.5	47177.5	46030.5	44870.4	47270.2	46057
18	MZ805	MZ805	NA	NA	0	1000000	Unkown date	151.917	257454	90390.8	194.042	226162	54821.9
19	MZ552	MZ552	NA	NA	0	1000000	Unkown date	334.597	212562	84873.6	19.422	193753	45449
20	VAL-49	49	30900	240	NA	NA	C14 date	30440.1	31377	30900.7	30432.3	31366.1	30901.5
21	CGG-17	EE17	19755	45	NA	NA	C14 date	19666.5	19841.3	19752.1	19666.2	19841.6	19752.4
22	CGG-15	EE15	27720	85	NA	NA	C14 date	27546.7	27877.9	27717.7	27551.8	27884.1	27718.6
23	CGG-16	EE16	17910	45	NA	NA	C14 date	17812.2	17992.5	17906.7	17817.5	17993	17907
24	CGG-24	EE28	13560	40	NA	NA	C14 date	13478.8	13636.4	13556.6	13482.8	13638	13556.4
25	VAL-48	48	30320	210	NA	NA	C14 date	29900.7	30720.7	30317.8	29890.4	30710.5	30308.2
26	CGG-11	EE10	28480	120	NA	NA	C14 date	28234.5	28706	28476.2	28243.9	28716.4	28475.3
27	CGG-12	EE12	14055	35	NA	NA	C14 date	13981.4	14119.6	14051.8	13986.6	14122.9	14051.8
28	CGG-6	EE2	15400	78	NA	NA	C14 date	15245.3	15549.2	15397.1	15247.6	15551.3	15396.6
29	MZ116	MZ116	NA	NA	0	1000000	Unkown date	38116.8	483417	200319	20924.7	456286	84180.4
30	CLBarenA	CLBarenA	NA	NA	49000	1000000	Infinite C14 date	64533.9	664553	310906	46716.6	649725	115110
31	CGG-21	EE21	50500	790	NA	NA	C14 date	48994.6	52075.5	50528	49037.3	52060.7	50533.7
32	Panthera_leo	N/A	NA	NA	0	50	Modern	0	44.8615	21.7559	0	44.5951	21.5894
33	Panthera_leo_42_DRC	N/A	NA	NA	0	50	Modern	0	44.8034	21.8446	0	44.7528	21.5287
34	Panthera_leo_21_Cameroon	N/A	NA	NA	0	50	Modern	0	44.7205	21.6384	0	44.8887	21.7782
35	Panthera_leo_174_India	N/A	NA	NA	0	50	Modern	0	44.8023	21.8983	0	44.9258	21.7633
36	Panthera_leo_9_Benin	N/A	NA	NA	0	50	Modern	0	44.9658	22.4193	0	44.9678	22.0294
37	Panthera_leo_89_Kenya	N/A	NA	NA	0	50	Modern	0	44.7539	21.7737	0	44.8153	21.7562
38	Panthera_leo_95_Zambia	N/A	NA	NA	0	50	Modern	0	44.9134	22.0539	0	44.8699	21.8541
39	Panthera_leo_96_Zambia	N/A	NA	NA	0	50	Modern	0	44.7735	21.3621	0	44.8803	21.8377
40	Panthera_leo_71_Somalia	N/A	NA	NA	0	50	Modern	0	44.4121	20.6766	0	44.6737	21.3379
41	Panthera_leo_162_RSA	N/A	NA	NA	0	50	Modern	0	45.1144	22.0464	0	44.7257	21.558
42	Panthera_leo_CongoLion	N/A	NA	NA	0	50	Modern	0	44.5858	21.5035	0	44.9705	21.8404
43	Panthera_leo_BatekeLion_2	N/A	NA	NA	0	50	Modern	0	44.7763	21.3709	0	44.8842	21.7875
44	Panthera_leo_BatekeLion_1	N/A	NA	NA	0	50	Modern	0	44.6437	21.9038	0	44.7644	21.8654
45	Panthera_leo_131_Namibia	N/A	NA	NA	0	50	Modern	0	44.7902	21.6921	0	44.7365	21.5717
46	Panthera_pardus_179_Leopard	N/A	NA	NA	0	50	Modern	0	44.7276	17.6406	0	44.7158	19.4313
